# Supplementary material for: Increasing Length of the Babesia Season in New England in the Climate Change Era
Source: Open Forum Infect Dis. 2025 Aug 1;12(8):ofaf458. doi: 10.1093/ofid/ofaf458 (PMC12343110; doi:10.1093/ofid/ofaf458)
Supplement: ofaf458_Supplementary_Data [file ofaf458_supplementary_data.xlsx]

## Sheet: Sheet1
2015-06-22
2005-08-20
2013-09-11
2005-07-12
2013-07-16
2002-08-01
2011-07-05
2023-05-23
2017-07-26
2015-07-01
2018-08-10
2015-11-18
2018-06-25
2012-11-18
2007-02-01
2018-10-01
2011-08-17
2019-07-25
2020-06-20
2020-08-01
2003-07-02
2017-05-08
2006-09-19
2017-07-18
2002-08-17
2013-07-24
2013-08-22
2010-07-21
2012-06-11
2021-07-17
2003-07-01
2014-08-03
2003-08-01
2011-07-19
2016-07-28
2013-07-29
2008-06-26
2008-07-17
2003-05-23
2017-06-30
2011-07-21
2020-07-07
2021-08-31
2020-06-24
2018-06-17
2013-06-12
2022-06-15
2024-01-05
2013-07-07
2018-07-18
2010-06-21
2007-07-27
2008-07-03
2004-06-30
2008-07-14
2013-06-27
2015-07-26
2015-08-03
2006-06-04
2022-06-29
2004-07-15
2023-08-04
2021-07-03
2005-07-30
2005-07-01
2000-07-01
2009-08-04
2018-07-09
2022-12-04
2023-06-04
2018-10-01
2019-11-14
2008-09-26
2004-07-11
2020-07-21
2008-07-19
2014-07-22
2014-08-01
1998-10-05
2014-08-01
2020-07-11
2021-08-03
2021-02-01
2018-12-05
2020-07-31
2023-07-14
2015-06-19
2023-08-27
2017-08-28
2015-04-26
2020-06-21
2006-07-04
2017-06-03
2021-08-06
1999-07-17
2015-07-25
2018-07-12
1999-07-17
2012-07-04
2022-07-16
2016-11-26
2020-07-17
2022-02-26
2022-11-09
2020-06-08
2014-08-15
2014-07-11
2016-06-20
2009-07-18
2013-09-13
2013-07-16
2017-07-21
2008-11-23
2022-07-27
2021-06-15
2014-08-12
2015-06-11
2023-08-30
2003-08-03
2015-10-31
1993-07-21
2012-08-29
2016-07-31
2014-04-25
2023-06-25
2016-07-17
2021-06-20
2019-07-27
2015-04-16
2013-07-18
2005-07-08
2015-07-20
2023-07-16
2023-07-17
2022-07-18
2021-08-23
2023-06-13
2022-12-11
2018-09-30
2023-11-04
2023-09-29
2012-05-10
2009-10-17
2018-07-10
2004-08-13
2004-07-06
2016-07-02
2017-07-16
2015-12-11
2009-07-06
2022-07-25
2023-07-24
2012-12-09
2018-07-30
2020-07-26
2016-06-04
2012-07-04
2023-07-20
2013-09-04
2003-07-22
2023-07-28
2016-08-04
2010-07-19
2023-06-12
2007-07-24
2000-08-30
2023-08-11
2016-11-24
2012-05-18
1995-07-18
2011-06-20
2020-06-28
2020-06-25
2012-07-20
2009-08-15
2023-05-20
2022-09-13
2018-06-25
2005-05-12
2017-07-29
2013-07-16
2016-07-16
2021-06-05
2004-09-02
2014-06-01
2021-07-06
2020-06-22
2010-11-13
2018-05-25
2017-06-14
2023-06-21
1998-07-18
2021-06-25
2022-07-17
2021-07-28
2019-07-15
2020-09-21
2017-07-07
2012-07-27
2021-07-29
2022-06-07
2013-07-03
2018-08-24
2021-06-27
2009-01-15
2014-08-14
2014-07-21
1998-07-24
2002-07-17
1998-08-09
2012-07-27
2016-08-20
2014-08-08
2011-07-15
2013-09-24
2013-06-12
2021-06-18
2012-07-19
2015-08-02
2019-09-17
2008-07-08
2016-06-21
2014-07-19
2013-10-23
2021-08-14
2023-06-20
2023-06-03
2021-12-10
2018-07-26
2017-06-03
2014-09-05
2013-07-23
2018-05-11
2017-06-23
2019-09-01
2006-09-13
2021-06-10
2017-07-04
2016-07-20
2006-08-10
2021-07-10
2022-07-10
2021-06-10
2013-08-03
2021-07-10
2022-06-20
2023-07-01
2016-11-10
2016-07-12
2015-06-25
2012-06-09
1999-07-30
2023-08-01
2015-07-27
2022-07-24
2010-08-13
2006-08-04
2023-06-25
2017-07-25
2015-06-01
2019-09-05
2023-07-22
2017-06-20
2018-06-05
2011-07-18
2021-11-01
2010-06-29
2011-07-06
2009-07-23
2020-08-20
2011-07-04
2021-06-19
2022-09-07
2019-11-27
2007-07-26
2015-08-02
2021-07-21
2014-06-16
2012-06-19
2021-06-05
2017-06-28
2000-06-24
2008-07-26
2021-10-20
2022-06-03
2013-06-26
2013-06-13
2000-09-05
2016-04-02
2023-07-22
2015-07-18
2023-07-04
2018-07-15
2016-06-27
2019-09-15
2023-08-02
2013-07-28
2001-08-11
2021-06-14
2011-07-15
2020-08-02
2023-08-03
2021-07-07
2018-06-27
2016-07-01
2023-08-01
2012-06-12
2015-07-24
2018-08-03
2012-07-23
2016-06-30
2016-07-10
2017-05-01
2020-09-09
2023-06-13
2005-07-25
2016-12-01
2006-07-29
2019-08-02
2021-06-05
2018-07-06
2018-11-06
2017-06-11
2023-08-21
2014-08-10
2023-07-17
2023-07-17
2016-08-10
2023-08-08
2020-07-22
2023-07-20
2015-10-01
2013-09-08
2019-07-30
2018-06-30
2014-07-08
2016-08-29
2019-07-06
2017-10-16
2023-06-19
2013-06-24
2017-07-21
2018-08-01
2016-07-14
2012-06-17
2022-07-25
2001-07-25
2015-07-01
2011-07-27
2018-08-05
2014-07-04
2017-06-24
2023-08-01
2015-08-06
2018-07-02
2001-06-22
2021-07-10
2021-03-25
2001-07-15
2019-06-06
2018-08-23
2015-07-04
2023-06-24
2017-08-13
2023-07-14
2016-08-07
2022-06-30
2014-04-24
2013-06-17
2004-08-05
2017-07-16
2023-07-02
2014-06-08
2017-06-14
2023-08-29
2023-07-27
2022-06-09
2007-07-19
2020-05-25
2015-07-06
2012-06-24
2023-06-10
2010-06-04
2015-06-28
2006-06-25
2021-07-24
2015-06-13
2020-07-28
2002-09-15
2020-08-17
2017-07-23
2016-07-29
2018-05-30
2018-10-18
2014-07-09
2023-07-04
2004-06-02
2018-07-19
2007-08-05
2023-07-25
2020-07-20
2023-02-03
2003-07-20
2009-08-08
2022-08-24
2020-06-23
2020-08-27
2020-07-12
2017-07-10
2021-05-22
2011-11-29
2017-11-30
2021-06-24
2018-08-26
2012-09-02
2011-06-25
2018-07-02
2009-08-15
2015-08-21
2013-07-26
2017-07-28
2016-12-22
2023-06-27
2015-07-28
2015-07-01
2022-07-17
2023-08-01
2014-11-17
2017-07-12
2021-08-20
2021-06-22
2022-04-17
2018-06-10
2018-06-22
2018-11-15
2019-07-30
2004-07-08
2023-07-15
2016-07-04
2004-08-09
2020-07-08
2011-07-30
2005-08-28
2021-09-01
2023-07-27
2019-07-06
2017-05-23
2017-07-21
2017-08-15
2022-07-17
2017-08-09
2022-03-13
2014-07-15
2014-07-14
2018-09-07
2018-07-06
2013-06-25
2009-01-05
2022-06-15
2019-09-02
2013-07-11
2023-07-08
2007-09-02
2023-07-08
2016-09-22
2013-07-10
2005-07-29
2018-07-19
2020-06-21
2009-08-04
2014-07-08
2023-06-28
2021-07-23
2017-08-07
2023-07-24
2015-08-20
2012-06-10
2013-06-28
2020-08-09
2021-06-21
2008-09-07
2010-10-17
2016-06-12
2023-07-07
2020-06-30
2021-07-03
2007-06-15
2013-10-20
2022-07-08
2007-07-01
2013-07-01
2022-07-14
2014-05-02
2013-08-06
2013-06-11
2021-06-27
2017-07-08
2021-06-23
2006-07-04
2016-06-30
2006-06-27
2010-08-11
2023-08-14
2006-06-30
2013-07-16
2019-08-22
2019-09-01
2011-06-30
2018-06-29
2014-07-15
2015-06-14
2015-07-30
2020-06-18
2012-06-25
2013-06-25
2019-07-29
2006-07-19
2012-07-10
2016-05-20
2019-07-01
2023-09-01
2017-07-14
2011-11-30
2013-07-11
2017-08-09
2022-07-26
2013-07-01
2021-09-09
2018-08-17
2023-07-07
2020-08-06
2020-06-17
2020-08-02
2010-09-06
2008-02-06
2021-07-11
2016-06-24
2001-01-18
2023-06-16
2012-06-23
2018-06-14
2007-07-05
2012-07-02
2020-02-16
2014-07-31
2016-07-26
2019-05-15
2014-07-27
2018-07-13
2016-07-12
2022-09-12
2021-11-17
2014-07-01
2014-07-03
2008-06-07
2014-02-10
2014-06-28
2012-09-20
2023-08-28
2016-07-09
2013-06-27
2020-10-03
2020-09-09
2021-12-08
2022-06-10
2018-08-01
2015-07-19
2022-07-03
2012-07-09
2020-07-14
2016-06-05
2021-07-08
2021-08-31
2017-06-18
2014-07-11
2018-06-27
2023-04-15
2007-07-12
2016-07-27
2016-03-01
2018-06-21
2013-06-15
2013-08-06
2021-08-02
2011-07-08
2012-10-16
2010-06-29
2014-07-31
2016-07-26
2012-07-22
2022-08-22
2021-06-04
2016-09-27
2013-06-17
2009-08-05
2011-07-30
2020-09-05
2008-12-23
2020-06-23
2009-07-20
2023-05-23
2014-06-02
2014-07-29
2016-07-12
2022-06-06
2011-07-21
2016-07-16
2020-07-23
2015-06-28
2023-07-22
2015-08-07
2022-07-08
2008-08-15
2014-08-11
2012-04-17
2013-07-15
2023-07-11
2021-06-03
2012-05-20
2023-06-30
2013-10-18
2018-06-27
2013-07-25
2023-07-10
2010-07-10
2012-10-04
2021-07-29
2009-01-10
2023-06-30
2011-07-03
2019-06-22
2022-07-18
2019-07-25
2012-07-09
2015-07-26
2021-08-11
2013-07-01
2014-06-14
2014-08-10
2016-08-14
2012-07-25
2010-10-23
2014-07-07
2014-06-30
2011-06-28
2020-08-04
2011-06-24
2018-07-04
2009-07-20
2021-06-23
2023-07-22
2023-07-05
2021-06-18
2016-06-12
2017-07-08
2009-08-09
2013-08-02
2021-07-19
2009-08-13
2021-07-24
2014-07-29
2009-09-06
2018-07-10
2019-07-14
2021-07-07
2018-04-03
2023-07-20
2012-08-24
2000-07-01
2008-05-16
2018-08-25
2015-08-01
2012-07-14
2015-07-15
2023-06-11
2014-08-07
2013-07-14
2015-10-10
2012-06-22
2000-09-25
2021-08-08
2022-06-18
2011-07-04
2023-12-09
2016-06-23
2017-07-30
2012-06-20
2023-08-15
2023-08-17
2016-06-07
2015-07-24
2021-08-25
2018-06-23
2022-06-30
2018-08-06
2018-09-28
2021-06-20
2019-07-31
2023-07-20
2021-07-07
2009-10-09
2013-07-26
2011-07-20
2017-09-15
2021-04-24
2002-09-09
2010-06-17
2010-07-06
2016-06-15
2013-07-08
2013-07-02
2020-07-20
2019-08-22
2023-10-03
2021-07-05
2021-08-02
2015-11-11
2011-01-15
2013-09-16
2023-07-24
2023-07-13
2018-10-19
2020-10-30
2022-07-16
2021-07-11
2014-07-10
2023-07-01
2020-08-17
2017-06-17
2021-05-26
2010-12-17
2019-07-15
2014-06-25
2017-08-04
2021-08-21
2017-06-17
2013-08-12
2021-06-16
2019-06-30
2013-07-22
2014-06-11
2008-06-21
2021-07-15
2012-08-01
2022-07-23
2022-06-30
2014-08-11
2020-08-14
2017-07-01
2020-07-13
2016-07-29
2013-07-11
2013-10-08
2021-07-03
2021-07-02
2020-08-06
2018-07-25
2009-07-26
2011-07-13
2011-11-12
2021-05-30
2020-07-05
2018-08-28
2018-06-07
2015-07-28
2011-09-13
2018-06-30
2021-06-18
2014-08-03
2019-07-05
2018-06-19
2011-06-08
2011-06-20
2023-06-28
2022-06-16
2020-09-22
2007-07-31
2021-07-19
2013-06-11
2018-07-08
2021-06-05
2014-07-08
2013-07-15
2023-08-26
2019-08-03
2017-06-16
2008-08-08
2013-11-06
2013-10-10
2013-07-27
2014-07-30
2017-07-23
2020-07-01
2014-06-15
2021-07-05
2023-07-10
2014-11-01
2016-07-10
2023-09-26
2012-07-14
2023-08-06
2021-06-14
2022-07-28
2023-07-09
2017-07-13
2012-07-17
2016-07-15
2019-08-24
2012-09-20
2012-08-05
2013-06-27
2012-08-10
2021-06-15
2019-09-21
2005-07-25
2015-07-13
2016-03-22
2011-06-28
2017-07-10
2013-10-18
2018-07-12
2013-08-06
2018-07-23
2006-11-20
2012-07-16
2011-04-15
2009-08-28
2021-12-09
2021-06-28
2017-07-18
2014-07-31
2017-06-08
2015-09-12
2021-06-30
2022-06-28
2015-07-18
2007-07-08
2015-08-05
2023-07-23
2018-10-07
2015-07-14
2017-06-22
2017-06-14
2021-07-31
2022-07-24
2020-08-08
2021-08-04
2021-07-01
2013-07-20
2018-10-31
2020-07-15
2013-06-01
2017-07-06
2013-06-28
2013-06-28
2013-06-29
2012-11-15
2023-10-06
2017-08-23
2013-07-17
2011-08-31
2023-07-24
2022-06-30
2013-08-04
2013-08-08
2013-08-18
2021-07-28
2023-05-03
2014-08-08
2014-05-09
2018-07-24
2013-09-26
2023-06-05
2019-08-21
2016-06-27
2015-06-17
2022-12-08
2012-06-24
2019-10-16
2014-11-30
2014-06-10
2006-06-27
2019-06-17
2019-07-30
2013-07-09
2016-06-28
2023-08-04
2020-04-29
2017-07-28
2023-06-20
2021-07-15
2019-08-29
2021-06-07
2021-07-03
2015-09-06
2023-07-17
2020-11-10
2021-07-18
2016-07-09
2014-12-04
2014-06-17
2014-07-10
2014-07-02
2014-07-19
2014-07-08
2014-07-17
2020-10-02
2017-07-05
2021-07-10
2015-07-16
2019-09-09
2020-07-04
2014-08-10
2016-06-17
2017-09-25
2020-07-01
2023-09-02
2023-08-04
2017-08-04
2020-08-07
2020-07-05
2020-06-14
2023-09-14
2016-05-28
2020-06-10
2022-12-23
2020-09-24
2021-08-11
2017-07-25
2011-07-03
2014-02-11
1999-07-15
2015-12-22
2017-06-06
2020-08-18
2015-06-12
2020-06-30
2015-06-07
2015-06-28
2023-03-21
2015-06-22
2023-07-25
2015-08-20
2018-11-14
2015-08-16
2020-07-20
2016-07-24
2020-06-26
2014-06-26
2015-10-01
2019-09-15
2017-06-24
2023-07-05
2017-10-04
2020-08-08
2019-08-23
2023-08-05
2015-12-13
2016-06-25
2023-09-08
2020-02-28
2022-07-25
2021-12-20
2011-07-28
2021-05-15
2023-07-22
2022-07-28
2020-08-30
2016-03-01
2023-08-28
2020-05-15
2021-07-20
2022-06-29
2017-07-12
2016-06-12
2022-05-30
2020-07-19
2016-07-11
2023-09-22
2021-09-21
2021-07-13
2017-06-01
2017-07-02
2022-07-28
2016-06-17
2016-07-09
2016-08-28
2016-07-06
2020-07-10
2020-10-19
2019-06-27
2020-08-25
2021-07-04
2021-06-26
2018-06-22
2020-09-04
2017-08-01
2021-06-20
2019-07-05
2019-07-23
2018-08-16
2015-09-01
2023-09-03
2013-11-15
2020-08-07
2020-08-15
2023-08-07
2017-08-05
2017-08-17
2022-06-08
2017-06-04
2017-06-17
2020-06-24
2017-07-04
2017-07-07
2020-08-24
2017-07-06
2017-06-11
2017-07-09
2023-08-03
2022-07-16
2021-11-07
2017-05-26
2020-08-08
2017-05-15
2021-07-24
2018-02-01
2023-07-01
2022-07-03
2017-07-23
2023-08-15
2017-07-12
2018-09-18
2022-07-05
2017-08-28
2020-09-30
2023-09-28
2020-06-04
2015-07-08
2020-09-09
2020-07-24
2021-09-09
2023-07-03
2018-05-24
2018-07-13
2014-05-28
1998-06-26
2018-07-01
2023-08-14
2023-07-11
2022-07-24
2022-06-23
2021-08-01
2019-05-27
2021-10-15
2019-06-20
2019-06-28
2023-07-31
2019-07-17
2023-06-25
2023-12-31
2022-06-05
2021-05-17
2019-07-28
2022-07-03
2019-07-26
2020-06-17
2022-04-12
2019-08-08
2022-07-14
2020-07-17
2022-08-08
2020-09-08
2022-07-20
2021-08-13
2023-08-01
2021-07-05
2023-06-27
2018-07-04
2021-07-09
2023-08-04
2023-07-28
2020-07-06
2020-07-13
2020-07-13
2020-07-23
2020-07-15
2020-08-17
2020-11-03
2021-07-20
2020-11-03
2021-09-02
2021-08-25
2023-07-23
2014-06-26
2014-07-25
2021-07-06
2007-07-22
2021-07-13
2023-06-30
2021-06-30
2021-06-23
2021-06-07
2021-06-26
2021-07-08
2016-02-17
2021-07-22
2021-07-18
2022-07-20
2021-08-27
2021-08-02
2021-09-15
2023-08-17
2022-06-19
2019-07-17
2023-07-28
2022-05-17
2022-08-01
2022-09-06
2000-07-14
2023-07-12
2024-01-29
2023-07-19
2023-11-11
2023-06-29
2023-07-09
2023-07-17
2024-03-14
2023-07-27
2023-08-11
